# Supplementary material for: Dataset of experimental and adaptive neuro-fuzzy inference system (ANFIS) model prediction of R600a/MWCNT nanolubricant in a vapour compression system
Source: Data Brief. 2020 Sep 14;32:106316. doi: 10.1016/j.dib.2020.106316 (PMC7516065; doi:10.1016/j.dib.2020.106316)
Supplement: Supplementary file 1 [file mmc1.xml]

<?xml version="1.0" encoding="utf-8" standalone="no"?>
<data>
  <datasets>
    <author>taiwo.babarinde79@gmail.com</author>
    <type>0</type>
    <dataset>
      <value>6</value>
      <reason>Other (please explain)</reason>
      <comments>The research data is already contained in this manuscript. </comments>
    </dataset>
  </datasets>
</data>
