# Supplementary material for: Dataset of experimental and adaptive neuro-fuzzy inference system (ANFIS) model prediction of R600a/MWCNT nanolubricant in a vapour compression system
Source: Data Brief. 2020 Sep 14;32:106316. doi: 10.1016/j.dib.2020.106316 (PMC7516065; doi:10.1016/j.dib.2020.106316)
Supplement: Supplementary file 2 [file mmc2.txt]

clear;clc


Data= xlsread('MWCNT ANN.xlsx','mwcnt','B7:H18');

% Seperate Data
    InputData= Data(:,1:4);
    OutputData= Data(:,5); % 5= COP; 6= Wc; 7= Qevap
    %%
% load ANFIS_Data

        TestInAPB=InputData(9:end,:);
            TestOutAPB=OutputData(9:end,1);
    n=length(TestInAPB);
        XTest=1:n;
        
x= InputData(1:8,:);
y= OutputData(1:8,1);
m=1:length(x);
%% Training Data
trnData = [x y];


%% Define the FIS structure with five bell shaped input membership functions

        nCluster=8;        
        Exponent=2;        
        MaxIt=8;           
        MinImprovment=1e-5;	
        DisplayInfo=1;
        FCMOptions=[Exponent MaxIt MinImprovment DisplayInfo];
        
        in_fis=genfis3(x,y,'sugeno',nCluster,FCMOptions);
        %%

epoch_n = 20;
dispOpt = zeros(1,4);
out_fis = anfis(trnData,in_fis,20,dispOpt);

%% Compare Output with ANFIS training data
% TRAINING  data forecast plot 
figure, 
plot(m,y,'--or',m,evalfis(x,out_fis),'-.*k');
TrainingR= [y,evalfis(x,out_fis)];

%% COP=  Wc= Power Consumption (kW)  Qevap= Cooling Capacity (kW)
xlabel('Sample Index')
ylabel('Coefficient of Performance (COP)')
legend('Experimental','ANFIS Predicted')
% Ultimate Tensile Strength(MPa)
 

% Model Validation Plot
figure, 
plot(XTest,TestOutAPB,'--or',XTest,evalfis(TestInAPB,out_fis),'-.*k');

%% COP=  Wc= Power Consumption (kW)  Qevap= Cooling Capacity (kW)

xlabel('Sample Index')
ylabel('Coefficient of Performance (COP)')
legend('Experimental','ANFIS Predicted')

%% ERROR MEASUREMENT 
% For the forecast
Errors=TestOutAPB-evalfis(TestInAPB,out_fis);

    MSE_Test=mean(Errors.^2)
    RMSE_Test=sqrt(MSE_Test)
     MAD_Test = mad(Errors)
    MAPE_Test= (sum((abs(Errors)./TestOutAPB))/length(TestOutAPB))*100
   
    error_mean_Test=mean(Errors)
    error_std_Test=std(Errors)

    % for the training 
fprintf('============================================\n')
Errors_Training= y-evalfis(x,out_fis);

    MSE_Training=mean(Errors_Training.^2)
    RMSE_Training=sqrt(MSE_Training)
     MAD_Training = mad(Errors_Training)
    MAPE_Training= (sum((abs(Errors_Training)./y))/length(y))*100
   
